# Supplementary material for: Chitosan-Based Films Blended with Tannic Acid and Moringa Oleifera for Application in Food Packaging: The Preservation of Strawberries (Fragaria ananassa)
Source: Polymers (Basel). 2024 Mar 29;16(7):937. doi: 10.3390/polym16070937 (PMC11013215; doi:10.3390/polym16070937)
Supplement: Supplementary file 1 [file polymers-16-00937-s001.zip]

Archive with 1 entries (1 files):
- polymers-2921314-supplementary.pdf
